# Supplementary material for: Perception of orofacial appearance among laypersons with diverse social and demographic status
Source: PLoS One. 2020 Sep 17;15(9):e0239232. doi: 10.1371/journal.pone.0239232 (PMC7498058; doi:10.1371/journal.pone.0239232)
Supplement: S1 Data — (XLSX) [file pone.0239232.s001.xlsx]

## Sheet: Esthetic Perception
Index	Age	Gender	M_Status	Edu	G_Health	O_Health	Q1	Q2	Q3	Q4	Q5	Q6	Q7	Overall	OHIP5_MEAN
1	2	2	0	3	3	3	4	4	5	4	5	3	4	5	4.3
2	2	2	0	3	3	3	3	4	3	2	2	4	3	4	3.1
3	2	2	0	3	3	3	5	5	5	4	5	5	5	5	4.9
4	2	2	0	3	3	2	5	5	5	4	5	3	3	4	4.3
5	3	1	1	1	2	1	5	4	1	3	1	1	3	3	2.6
6	1	1	0	2	3	3	5	5	4	3	3	5	5	4	4.3
7	1	1	0	2	3	3	5	5	5	5	3	3	5	4	4.4
8	1	2	0	2	3	3	5	5	5	5	5	4	5	5	4.9
9	3	2	1	1	1	1	1	1	1	1	1	1	5	3	1.8
10	3	1	1	1	1	1	3	4	3	4	1	1	4	4	3
11	1	2	0	3	3	1	4	4	5	5	4	5	5	5	4.6
12	2	1	1	2	3	2	5	5	5	5	5	5	5	5	5
13	3	2	1	2	2	2	4	4	4	4	4	5	5	5	4.4
14	2	2	1	1	1	1	4	4	4	5	4	4	4	4	4.1
15	2	2	0	3	3	1	1	1	1	3	4	3	1	1	1.9
16	2	1	0	2	1	1	3	2	5	5	5	5	5	4	4.3
17	3	2	0	3	3	3	3	3	5	4	3	3	3	4	3.5
18	2	2	0	2	3	2	4	5	5	5	5	5	4	5	4.8
19	2	2	0	2	3	3	4	5	5	4	5	4	5	5	4.6
20	2	1	1	2	3	3	5	3	5	5	5	5	5	5	4.8
21	2	2	1	2	2	3	3	5	5	4	4	5	5	5	4.5
22	3	1	1	3	3	2	4	4	4	5	4	3	5	4	4.1
23	2	2	0	2	2	3	3	3	4	3	4	4	5	4	3.8
24	2	2	0	3	3	2	4	5	5	4	5	4	5	5	4.6
25	2	1	1	3	3	2	5	5	3	3	3	2	4	4	3.6
26	2	2	1	3	3	3	5	5	4	3	3	5	4	4	4.1
27	3	2	1	2	1	3	4	4	4	3	4	4	5	4	4
28	3	2	0	2	3	2	5	5	4	5	5	5	4	4	4.6
29	2	2	0	3	2	1	3	3	3	4	3	3	4	3	3.3
30	2	2	0	3	2	2	4	3	4	3	3	3	4	4	3.5
31	2	2	0	2	1	1	2	2	3	2	2	2	3	3	2.4
32	2	2	1	2	2	2	3	3	3	2	2	4	2	3	2.8
33	3	1	1	3	3	3	4	4	5	5	5	5	5	4	4.6
34	2	2	0	3	3	3	5	5	5	5	5	5	5	5	5
35	2	2	0	3	2	1	5	5	1	1	1	1	1	1	2
36	3	1	1	2	3	3	5	5	5	5	5	5	5	5	5
37	3	1	1	3	3	2	5	4	3	3	4	3	4	4	3.8
38	3	1	1	2	2	1	5	5	3	2	3	2	4	5	3.6
39	2	2	0	1	3	1	5	5	5	5	4	3	4	5	4.5
40	1	2	0	2	3	2	3	5	3	2	2	3	4	3	3.1
41	3	1	1	3	2	1	3	3	2	4	2	1	4	2	2.6
42	2	2	0	2	2	2	4	4	4	4	3	3	3	4	3.6
43	3	1	1	3	1	2	3	4	4	4	3	3	3	4	3.5
44	2	2	0	2	2	1	3	2	3	3	2	3	3	3	2.8
45	2	2	0	1	3	3	4	4	4	4	4	3	4	4	3.9
46	2	2	0	2	2	2	3	3	3	4	4	3	3	3	3.3
47	2	2	1	2	2	3	5	5	5	5	5	5	5	5	5
48	2	2	1	1	2	1	3	5	3	4	4	2	5	2	3.5
49	1	2	0	2	2	2	5	5	3	5	4	2	5	4	4.1
50	1	2	0	2	3	3	2	5	4	1	5	1	4	4	3.3
51	2	1	1	3	3	3	5	5	5	5	5	3	5	5	4.8
52	2	1	1	3	2	2	4	4	3	3	3	5	5	4	3.9
53	2	1	0	2	3	3	5	5	5	5	5	5	5	5	5
54	1	1	0	3	3	2	5	5	3	4	4	3	5	4	4.1
55	2	1	1	3	3	2	3	3	2	2	4	1	4	4	2.9
56	2	2	1	2	3	3	3	4	4	1	2	2	2	3	2.6
57	1	2	0	2	2	2	3	3	2	1	1	4	3	3	2.5
58	2	2	1	1	1	3	5	5	5	1	1	3	5	1	3.3
59	2	2	0	3	2	1	1	1	1	1	1	1	4	3	1.6
60	1	2	1	2	2	1	1	5	5	5	4	3	4	3	3.8
61	3	1	1	3	3	3	3	4	4	3	3	4	4	4	3.6
62	1	1	0	2	3	3	5	5	5	3	4	4	5	5	4.5
63	1	2	0	2	3	2	4	4	5	4	4	5	5	5	4.5
64	1	2	0	2	3	2	3	3	3	3	3	2	2	3	2.8
65	1	2	1	1	3	1	5	4	5	5	4	5	5	5	4.8
66	2	2	1	2	3	2	4	5	4	5	3	2	4	3	3.8
67	3	2	1	3	3	3	5	5	5	5	5	3	5	4	4.6
68	2	2	0	3	2	3	5	4	4	5	4	5	4	4	4.4
69	3	2	1	3	3	2	4	4	3	2	2	2	3	3	2.9
70	3	2	1	1	1	1	3	3	3	2	2	2	2	2	2.4
71	2	2	1	1	1	1	2	2	2	2	2	2	2	2	2
72	2	2	1	1	1	1	3	3	3	3	2	2	2	2	2.5
73	3	2	1	1	1	1	3	3	3	3	1	1	1	1	2
74	2	2	1	2	3	1	4	4	4	4	3	3	3	3	3.5
75	1	2	0	2	2	1	1	1	1	1	4	4	4	2	2.3
76	3	2	1	3	1	1	1	1	1	1	1	1	1	1	1
77	3	1	1	1	2	1	3	1	1	1	1	1	2	1	1.4
78	2	1	0	2	3	1	4	4	2	1	1	1	2	2	2.1
79	2	2	0	3	3	2	5	5	2	4	4	2	3	3	3.5
80	3	2	1	1	3	3	4	4	1	4	3	1	2	2	2.6
81	3	1	1	1	3	1	3	3	2	1	2	1	3	2	2.1
82	3	2	1	2	3	3	5	5	3	5	3	3	4	3	3.9
83	2	1	1	3	3	3	4	4	2	3	2	2	3	2	2.8
84	2	1	0	2	3	3	5	5	2	4	4	2	3	3	3.5
85	3	2	1	2	3	2	4	4	2	4	3	3	4	3	3.4
86	3	2	1	1	2	1	3	3	1	4	3	2	2	2	2.5
87	3	2	1	2	3	3	5	5	2	4	2	1	2	2	2.9
88	2	2	1	2	3	2	5	5	2	2	2	2	2	2	2.8
89	2	2	0	3	3	3	4	4	1	2	2	3	3	2	2.6
90	3	2	1	2	3	3	4	4	2	4	4	2	3	3	3.3
91	3	1	1	3	3	1	3	3	1	4	3	4	2	2	2.8
92	2	2	0	2	3	1	4	4	2	4	2	2	2	2	2.8
93	3	2	1	2	3	1	5	4	1	3	3	1	2	2	2.6
94	2	2	1	3	3	3	5	5	2	5	4	4	4	4	4.1
95	3	1	1	3	3	1	3	3	2	4	3	4	3	3	3.1
96	2	2	0	2	3	3	5	5	3	5	5	4	4	4	4.4
97	2	2	1	3	3	2	5	5	3	4	5	5	3	4	4.3
98	3	2	1	1	2	1	1	1	1	1	1	1	1	1	1
99	2	2	1	1	3	1	1	1	1	1	1	2	5	2	1.8
100	1	2	0	2	3	1	1	1	1	1	1	1	1	1	1
101	3	1	1	1	1	1	1	1	1	1	1	1	1	1	1
102	2	2	0	2	2	2	3	3	3	3	2	2	3	2	2.6
103	1	2	0	2	1	1	3	3	3	3	3	4	3	3	3.1
104	2	2	0	1	1	1	2	2	2	2	2	2	1	2	1.9
105	1	2	1	2	1	1	3	3	3	3	1	2	2	2	2.4
106	2	2	1	2	3	1	5	5	1	1	5	1	5	1	3
107	3	2	1	2	1	1	4	4	4	4	1	3	3	4	3.4
108	2	2	0	2	1	1	5	5	5	5	5	5	5	5	5
109	2	2	1	2	1	1	3	3	3	3	1	2	2	2	2.4
110	2	2	1	2	2	1	5	5	5	5	5	5	5	5	5
111	2	2	0	3	3	1	5	5	1	1	1	1	3	4	2.6
112	2	2	1	1	2	1	2	2	2	2	1	1	2	1	1.6
113	3	2	1	1	2	1	4	4	4	4	3	3	2	3	3.4
114	2	2	1	2	2	1	5	5	5	4	5	2	2	5	4.1
115	1	2	0	2	3	1	3	3	3	3	2	1	1	1	2.1
116	2	2	1	1	2	1	2	2	2	2	1	1	1	1	1.5
117	2	2	1	1	2	1	3	3	3	2	1	1	1	1	1.9
118	2	2	1	1	2	1	1	1	1	1	2	2	3	2	1.6
119	2	2	1	1	2	1	5	5	5	5	3	2	2	2	3.6
120	2	2	0	3	2	1	3	3	3	3	2	2	2	2	2.5
121	3	1	1	2	3	2	4	5	5	3	3	4	5	4	4.1
122	2	2	0	2	2	1	4	4	4	4	3	3	4	4	3.8
123	3	2	0	3	3	3	3	3	4	3	4	2	3	3	3.1
124	2	1	1	3	3	1	3	3	2	2	3	3	3	3	2.8
125	3	2	0	2	3	3	5	5	5	4	4	4	4	5	4.5
126	2	1	0	3	3	3	4	5	5	5	4	3	3	4	4.1
127	2	2	0	2	3	2	3	3	3	3	4	4	3	3	3.3
128	2	1	1	2	3	3	5	4	4	4	4	4	3	4	4
129	3	1	1	3	3	3	4	4	5	5	5	5	5	5	4.8
130	2	2	0	2	3	3	5	5	5	5	4	4	4	4	4.5
131	2	2	0	2	3	3	5	5	5	5	4	5	4	5	4.8
132	3	2	1	3	3	2	4	4	4	3	3	3	2	3	3.3
133	1	2	1	2	3	2	4	4	3	3	3	4	2	4	3.4
134	2	2	0	2	3	3	4	4	4	4	4	4	3	4	3.9
135	2	1	1	3	3	3	4	5	4	5	5	5	4	4	4.5
136	3	1	1	2	3	3	4	3	3	3	3	2	2	3	2.9
137	3	1	1	1	3	3	5	4	5	4	4	4	4	4	4.3
138	3	2	1	2	3	2	3	3	2	2	2	1	2	2	2.1
139	2	2	0	3	3	3	5	5	4	4	3	4	4	4	4.1
140	2	2	1	2	3	3	5	5	5	5	5	4	5	5	4.9
141	3	1	1	3	3	1	3	3	3	3	4	2	5	5	3.5
142	2	2	1	1	1	1	5	5	4	5	3	3	3	3	3.9
143	3	2	1	1	2	1	3	3	3	3	2	3	2	3	2.8
144	2	2	1	3	2	1	3	3	4	3	4	2	2	4	3.1
145	2	2	1	3	3	1	5	5	5	5	5	3	5	4	4.6
146	2	2	1	1	2	1	5	5	5	5	5	5	3	4	4.6
147	2	2	1	1	2	1	1	1	1	1	1	1	2	1	1.1
148	3	2	1	1	2	1	4	4	4	4	4	4	4	4	4
149	2	2	0	3	3	1	4	4	3	3	3	2	3	3	3.1
150	1	2	0	2	3	1	4	4	4	4	4	4	4	4	4
151	2	1	0	3	3	3	5	5	1	1	3	5	2	3	3.1
152	2	1	1	3	3	3	5	5	5	3	3	5	5	5	4.5
153	3	1	1	3	3	3	4	4	4	3	4	4	4	4	3.9
154	3	1	1	3	3	2	5	5	4	4	4	4	4	4	4.3
155	2	1	1	3	2	1	1	2	2	1	2	1	4	3	2
156	2	1	0	3	3	2	4	4	3	2	2	3	4	4	3.3
157	2	2	1	3	3	3	5	5	5	5	5	5	5	5	5
158	2	1	0	3	3	3	5	5	5	5	5	5	5	4	4.9
159	2	1	0	3	3	3	4	4	5	3	4	4	3	4	3.9
160	2	1	0	3	2	2	3	3	2	2	3	3	3	3	2.8
161	2	2	0	3	3	3	4	4	5	5	5	4	5	5	4.6
162	3	1	1	3	3	2	3	3	3	4	4	4	4	4	3.6
163	2	2	0	3	3	3	5	5	5	5	5	5	5	5	5
164	2	1	0	3	3	2	5	5	4	5	5	4	4	4	4.5
165	2	2	0	3	3	3	4	4	3	4	4	2	4	4	3.6
166	2	1	0	3	1	2	2	2	3	3	4	4	4	3	3.1
167	2	1	0	3	3	2	3	3	5	5	5	2	3	4	3.8
168	2	2	0	3	3	3	5	5	5	5	5	3	3	5	4.5
169	2	1	0	3	2	2	5	5	5	5	4	4	4	4	4.5
170	2	2	0	3	3	3	3	3	4	4	4	3	5	3	3.6
171	2	1	0	3	2	2	5	5	5	4	4	4	4	4	4.4
172	2	1	0	3	3	2	5	5	5	3	5	5	3	4	4.4
173	2	1	0	3	3	3	3	3	2	2	4	4	4	2	3
174	2	1	0	3	2	2	2	3	3	2	4	3	4	3	3
175	2	1	0	3	3	2	5	5	1	1	1	1	2	3	2.4
176	2	1	0	3	3	3	3	3	2	4	3	2	4	3	3
177	2	2	1	3	2	2	3	2	5	5	5	3	5	5	4.1
178	2	1	0	3	3	3	5	5	5	2	3	3	4	4	3.9
179	2	1	0	3	3	3	4	5	3	3	4	4	4	4	3.9
180	2	1	0	3	3	2	5	5	5	4	4	4	4	5	4.5
181	2	1	0	3	3	3	4	4	4	3	4	3	4	4	3.8
182	2	1	0	3	3	2	2	4	3	2	2	2	1	5	2.6
183	2	1	0	2	3	3	5	5	4	4	5	4	4	4	4.4
184	2	2	0	3	3	3	5	5	3	3	3	3	3	4	3.6
185	2	1	0	3	3	2	4	4	4	4	4	4	4	4	4
186	2	1	0	3	3	3	5	5	5	4	5	4	4	4	4.5
187	2	1	0	3	3	3	5	5	5	4	5	4	4	4	4.5
188	3	1	1	3	3	1	5	5	3	1	5	5	3	3	3.8
189	2	1	1	3	2	3	3	3	4	3	3	3	2	3	3
190	3	1	1	3	2	2	5	5	5	4	4	4	5	5	4.6
191	2	2	0	3	3	3	5	4	4	4	4	5	4	4	4.3
192	2	1	0	3	2	2	5	4	5	3	4	3	3	3	3.8
193	3	1	0	3	3	2	4	4	4	4	4	4	4	4	4
194	2	1	1	3	3	2	5	5	3	2	2	1	5	3	3.3
195	2	1	0	3	3	1	4	3	3	2	3	3	5	4	3.4
196	2	1	0	3	3	3	3	3	2	2	2	2	2	3	2.4
197	2	2	0	3	2	2	4	4	4	4	4	2	3	4	3.6
198	2	2	0	3	3	3	5	5	5	5	5	4	4	5	4.8
199	2	1	0	3	2	2	3	3	3	3	3	3	3	3	3
200	2	1	1	3	3	2	3	3	3	3	3	2	3	3	2.9
201	3	2	0	3	3	3	5	5	5	5	5	5	5	5	5
202	2	1	0	3	3	3	5	5	5	5	5	5	5	5	5
203	2	2	0	3	2	2	4	4	4	4	4	4	3	3	3.8
204	2	1	1	3	3	3	4	5	4	5	5	4	5	5	4.6
205	2	1	0	3	3	3	4	4	4	4	4	3	3	4	3.8
206	2	1	0	3	3	2	4	4	4	4	4	3	2	4	3.6
207	2	2	0	3	3	3	5	5	5	5	5	4	5	5	4.9
208	2	1	0	3	3	2	4	4	3	2	3	3	3	3	3.1
209	2	1	0	3	2	1	3	4	1	4	4	1	3	2	2.8
210	2	1	0	3	1	1	2	2	3	3	3	3	3	3	2.8
211	2	1	0	3	3	2	3	3	3	2	2	2	4	3	2.8
212	2	1	0	3	3	2	3	5	2	2	2	3	2	3	2.8
213	2	2	0	3	3	2	5	5	5	3	5	4	5	4	4.5
214	2	1	0	3	3	3	3	3	3	3	3	2	4	3	3
215	2	1	0	3	3	3	5	5	4	4	4	4	4	4	4.3
216	2	1	1	3	2	2	4	4	4	4	4	4	4	4	4
217	2	1	0	3	2	2	3	3	3	3	3	4	3	3	3.1
218	2	1	1	3	3	3	3	3	4	3	4	3	3	3	3.3
219	2	1	0	3	2	2	4	4	3	3	3	3	4	3	3.4
220	3	1	1	3	3	2	4	4	4	4	4	3	2	4	3.6
221	2	1	0	3	3	2	3	4	4	2	2	1	2	5	2.9
222	2	1	0	3	3	2	3	4	4	2	2	1	2	5	2.9
223	2	1	0	3	3	3	5	4	5	5	5	4	4	4	4.5
224	2	1	0	3	2	2	5	5	5	5	5	5	5	5	5
225	2	2	0	3	2	3	5	5	5	5	5	2	2	3	4
226	2	1	0	3	2	1	5	5	4	3	5	3	4	4	4.1
227	2	1	0	3	3	3	3	3	3	3	3	3	3	3	3
228	2	1	1	3	2	2	4	4	3	4	4	4	4	4	3.9
229	2	1	0	3	2	1	4	5	4	4	3	2	3	4	3.6
230	2	1	0	3	3	2	5	5	5	5	5	5	5	5	5
231	2	1	1	3	3	3	5	5	5	5	4	2	2	4	4
232	2	1	0	3	3	2	3	3	2	4	3	2	3	3	2.9
233	2	2	0	3	3	2	4	3	3	5	2	2	2	3	3
234	2	2	0	3	2	1	3	2	4	2	2	4	5	3	3.1
235	2	1	0	3	3	2	3	3	2	1	2	1	3	3	2.3
236	2	2	0	3	3	3	5	5	5	5	5	5	5	5	5
237	2	1	0	3	3	3	5	5	5	4	4	5	5	5	4.8
238	2	1	0	3	3	2	3	3	3	2	3	3	4	3	3
239	2	1	0	3	3	2	3	2	5	4	2	3	3	3	3.1
240	2	2	0	3	3	3	5	5	4	2	3	4	5	4	4
241	2	2	0	3	2	3	5	5	5	5	5	5	4	5	4.9
242	3	1	1	3	3	3	5	5	5	5	5	4	5	5	4.9
243	2	1	1	3	3	2	5	5	3	3	3	3	3	4	3.6
244	3	1	1	3	2	2	5	5	5	5	5	4	4	4	4.6
245	3	2	1	2	2	1	5	5	2	4	2	1	5	4	3.5
246	2	2	0	3	3	3	5	5	5	4	5	4	5	5	4.8
247	3	1	1	3	3	3	5	5	5	5	4	4	4	4	4.5
248	2	2	0	3	1	2	1	1	3	1	1	5	4	3	2.4
249	3	2	0	3	3	3	5	2	5	4	4	4	5	4	4.1
250	3	1	1	3	3	2	5	5	4	5	5	3	4	3	4.3
251	3	1	1	3	3	2	5	4	3	1	2	1	1	3	2.5
252	2	1	1	3	3	3	5	5	5	5	5	5	5	5	5
253	1	2	0	3	3	3	5	4	4	2	3	4	5	3	3.8
254	2	1	0	3	3	3	5	5	5	3	4	3	4	5	4.3
255	2	2	0	3	3	3	5	5	5	5	5	3	5	5	4.8
256	2	1	0	3	3	2	4	5	5	4	5	1	1	5	3.8
257	2	2	0	3	3	3	4	4	3	2	4	3	4	4	3.5
258	2	1	1	3	3	2	5	5	5	3	4	4	4	4	4.3
259	2	2	1	3	3	2	4	4	5	5	5	3	3	5	4.3
260	3	1	1	3	3	3	5	5	5	5	5	5	5	5	5
261	3	1	1	3	3	2	5	5	5	5	5	5	5	5	5
262	2	1	1	3	3	2	5	5	5	4	5	4	3	4	4.4
263	3	1	1	3	2	2	5	5	5	4	4	4	4	5	4.5
264	3	1	1	3	2	2	4	4	3	3	3	3	3	3	3.3
265	3	1	1	3	2	2	5	5	5	5	5	3	5	4	4.6
266	3	1	1	3	1	1	3	3	3	2	3	2	3	3	2.8
267	2	2	0	3	3	2	5	5	4	4	4	4	5	5	4.5
268	3	1	1	3	3	3	5	5	5	5	5	3	5	5	4.8
